# Supplementary material for: Effects of Cytokinins on Morphogenesis, Total (Poly)Phenolic Content and Antioxidant Capacity of In Vitro-Cultured Hop Plantlets, cvs. Cascade and Columbus
Source: Plants (Basel). 2025 Jan 31;14(3):418. doi: 10.3390/plants14030418 (PMC11820385; doi:10.3390/plants14030418)
Supplement: Supplementary file 1 [file plants-14-00418-s001.zip]

Archive with 1 entries (1 files):
- plants-3410236-supplementary.pdf
